# Supplementary material for: Iron alloys of volatile elements in the deep Earth’s interior
Source: Nat Commun. 2024 Apr 18;15:3320. doi: 10.1038/s41467-024-47663-0 (PMC11026407; doi:10.1038/s41467-024-47663-0)
Supplement: Supplementary file 3 — Source data [file 41467_2024_47663_MOESM3_ESM.xlsx]

## Sheet: Figure1
Elements	Silicate Earth (normalized to CI and Mg)	ΔH-TΔSconf (eV/atom)
		20 GPa	150 GPa	300 GPa
S	0.002	-0.00965	-0.0365	-0.05366
Se	0.002	-0.00514	-0.03178	-0.05226
Cd	0.024	0.0137	0.0044	-0.00476
In	0.058	0.00644	-0.01018	-0.0242
Sn	0.033	0.000594304	-0.02034	-0.03693
Te	0.002	-0.00105	-0.02837	-0.04881
Hg	0.014	0.01511	0.00451	-0.00531
Pb	0.026	0.01597	-0.00935	-0.0221
F	0.17	0.01034	0.00865	0.00417
Cl	0.011	0.01553	-0.01274	-0.03565
Br	0.006	0.01603	-0.01481	-0.03801
Cs	0.047	0.04406	0.0062	-0.02143
Na	0.22	0.02444	0.00143	-0.00809
K	0.18	0.0397	0.02738	0.01568
Rb	0.11	0.04701	0.02479	0.00315
Mn	0.23	-0.00922	-0.01894	-0.02928
Li	0.45	-0.00157	-0.01118	-0.01566
B	0.14	-0.00327	-0.01255	-0.0206
Zn	0.075	-0.0016	-0.01089	-0.02025

## Sheet: Figure2
Elements	ΔH (eV/atom)
	20 GPa	150 GPa	300 GPa
Al	-0.00432	-0.01128	-0.01671
Ga	-0.00196	-0.00997	-0.01541
In	0.01431	0.00555	-0.00060342
Tl	0.02498	0.01181	0.00985
Si	-0.01283	-0.0192	-0.02219
Ge	-0.00502	-0.01794	-0.02873
Sn	0.00846	-0.00461	-0.01333
Pb	0.02384	0.00638	0.0015
P	-0.01053	-0.02417	-0.03036
As	-0.00412	-0.01998	-0.0299
Sb	0.0044	-0.01028	-0.02071
Bi	0.02234	0.00598	-0.00494
S	-0.00178	-0.02077	-0.03006
Se	0.00273	-0.01605	-0.02866
Te	0.00682	-0.01264	-0.02521
F	0.01821	0.02438	0.02777
Cl	0.0234	0.00299	-0.01205
Br	0.0239	0.000918756	-0.01441
Ne	0.05525	0.06839	0.07721
Ar	0.06825	0.051	0.03432
Kr	0.06587	0.03955	0.01863
Xe	0.05343	0.0124	-0.01148

## Sheet: Figure3
Elements	Bader Charge
	20 GPa	150 GPa	300 GPa
P	-0.55844	-0.40758	-0.25945
S	-0.8162	-0.80454	-0.75976
As	-0.31006	-0.09261	0.07722
Si	0.2517	0.81252	1.43193
Ge	0.06232	0.29477	0.45073
Se	-0.51896	-0.39349	-0.2571
Te	-0.03396	0.29568	0.56781
Al	2.05236	2.20195	2.21305
Sb	0.20771	0.48771	0.66941
Ga	0.24718	0.34313	0.37762
Sn	0.37665	0.53336	0.61169
V	0.89886	0.80609	0.71779
Mn	0.24442	0.25012	0.24608
Cr	0.55178	0.54118	0.49645
Co	-0.17857	-0.19015	-0.19074
Br	-0.48701	-0.48412	-0.41271
Ir	-0.68882	-0.54853	-0.4204
Ru	-0.26806	-0.20436	-0.15468
Re	0.02769	0.14569	0.21145
Cl	-0.65782	-0.78979	-0.83387
B	-0.42462	-0.37938	-0.34523
Os	-0.39778	-0.2519	-0.15195
Rh	-0.47572	-0.41075	-0.3364
Mo	0.48984	0.45579	0.41549
Li	0.77932	0.73462	0.70372
Zn	0.06428	0.06108	0.0677
Pt	-0.81282	-0.69108	-0.56987
In	0.27266	0.34266	0.38812
Bi	0.15857	0.31464	0.42425
Pb	0.04514	0.1333	0.1886
Pd	-0.50599	-0.46508	-0.38538
Tl	0.89886	0.80609	0.71779
Na	0.67057	0.6283	0.6096
Au	-0.75622	-0.65875	-0.55065
Cd	-0.75622	-0.65875	-0.55065
Hg	-0.50666	-0.46316	-0.36945
Cs	-0.04383	-0.15387	-0.06757
Ag	-0.37318	-0.33721	-0.27825
F	-0.69473	-0.69133	-0.68145
Rb	0.14883	-0.0307	-0.17038
K	0.27494	-0.02425	-0.1751

## Sheet: Figure4a
Impurity Elements	Vs (km/s)
Fe	6.46875
P	6.45302
S	6.43887
As	6.42771
Ge	6.42476
Se	6.426
Te	6.39693
Si	6.45181
Sb	6.39405
Ga	6.42048
Br	6.41585
Sn	6.38789
Cl	6.41319
Bi	6.34074

## Sheet: Figure4b
Impurity Elements	Concentration (wt%)	Vs (km/s)
P	0	6.469
	0.43	6.453
	0.87	6.433
	1.31	6.403
	1.76	6.368
	2.2	6.325
	2.65	6.308
Si	0	6.469
	0.39	6.452
	0.79	6.425
	1.6	6.379
	2	6.363
As	0	6.469
	1.05	6.428
	2.08	6.389
	3.12	6.348
Se	0	6.469
	1.1	6.426
	2.19	6.392
Ge	0	6.469
	1.01	6.419
	2.02	6.37
	3.03	6.34
S	0	6.469
	0.45	6.439
	0.9	6.413
	1.82	6.328

## Sheet: FigureS1
Elements	Silicate Earth (normalized to CI and Mg)	ΔH (eV/atom)
		20 GPa	150 GPa	300 GPa
F	0.17	0.0408193	0.0579314	0.0689799
S	0.002	-0.00371763	-0.0458021	-0.0648072
Si	0.83	-0.0275652	-0.0417336	-0.0457493
Al	1.16	-0.0076823	-0.0222084	-0.0319568
P	0.035	-0.0220104	-0.05289	-0.0644168
Ge	0.015	-0.00962071	-0.0389584	-0.0614929
Ga	0.18	-0.00286056	-0.0210204	-0.0310653
Sn	0.033	0.0219674	-0.00760387	-0.0254797
Pb	0.026	0.0572675	0.0257759	0.00818168
As	0.011	-0.00717152	-0.043314	-0.0639282
Sb	0.017	0.0131027	-0.0203056	-0.041442
Bi	0.01	0.0539636	0.0175765	-0.00600349
Se	0.002	0.00945598	-0.0340434	-0.0607605
In	0.058	0.0348995	0.0143943	0.00259316
Tl	0.011	0.0585012	0.0369731	0.0258375
Br	0.006	0.0595808	0.00630065	-0.0271957
Cl	0.011	0.0578786	0.0116918	-0.0212013
Te	0.002	0.0191451	-0.0256359	-0.0521582
Zn	0.075	0.0151697	0.0122786	0.0113001
Na	0.22	0.0640073	0.0438587	0.042886
K	0.18	0.112428	0.105258	0.0999947
Rb	0.11	0.131431	0.100384	0.0763731
Mn	0.23	-0.00102399	-0.00477111	-0.00775045
Li	0.45	0.0157662	0.0134068	0.0242712
B	0.14	0.0128408	0.0107059	0.0132178
V	0.62	-0.00281582	-0.00429322	-0.00310439
Cr	0.42	0.0015391	4.26035e-05	-0.00210039
Ag	0.017	0.0513903	0.0548754	0.0583289
Cd	0.024	0.0502852	0.047234	0.0465059
Pd	0.003	0.022148	0.0251291	0.0283365
Co	0.089	0.000598347	-0.00142412	-0.00258107
Mo	0.024	0.0128145	0.0141053	0.0129096
Au	0.003	0.0377142	0.0406964	0.0444469
Ru	0.003	0.00606592	0.00923306	0.0109258
Rh	0.003	0.00812909	0.01122	0.0139375
Re	0.003	0.00567472	0.0105292	0.0130412
Ir	0.003	0.00148414	0.00740184	0.0125553
Os	0.003	0.00409359	0.01048	0.0150536
Pt	0.003	0.00907869	0.0136257	0.0183242
Hg	0.014	0.0528546	0.046432	0.0448092
Cs	0.047	0.126236	0.0553402	0.0106341

## Sheet: FigureS2
Elements	Silicate Earth (normalized to CI and Mg)	ΔH (eV/atom) (1/54)			ΔH (eV/atom) (1/128)
		20 GPa	150 GPa	300 GPa	20 GPa	150 GPa	300 GPa
F	0.17	0.0408193	0.0579314	0.0689799	0.0182105	0.0243809	0.0277655
S	0.002	-0.00371763	-0.0458021	-0.0648072	-0.00177724	-0.0207688	-0.0300595
Si	0.83	-0.0275652	-0.0417336	-0.0457493	-0.0128318	-0.0192031	-0.0221911
Al	1.16	-0.0076823	-0.0222084	-0.0319568	-0.00431994	-0.0112783	-0.0167127
P	0.035	-0.0220104	-0.05289	-0.0644168	-0.0105338	-0.0241702	-0.030361
Ge	0.015	-0.00962071	-0.0389584	-0.0614929	-0.00501639	-0.0179398	-0.0287266
Ga	0.18	-0.00286056	-0.0210204	-0.0310653	-0.00195742	-0.00997485	-0.0154096
Sn	0.033	0.0219674	-0.00760387	-0.0254797	0.0084643	-0.00460607	-0.0133307
Pb	0.026	0.0572675	0.0257759	0.00818168	0.0238399	0.00637919	0.0014991
As	0.011	-0.00717152	-0.043314	-0.0639282	-0.00411768	-0.0199842	-0.029904
Sb	0.017	0.0131027	-0.0203056	-0.041442	0.00439709	-0.0102781	-0.0207117
Bi	0.01	0.0539636	0.0175765	-0.00600349	0.0223438	0.00597751	-0.00493597
Se	0.002	0.00945598	-0.0340434	-0.0607605	0.00273222	-0.0160494	-0.0286648
In	0.058	0.0348995	0.0143943	0.00259316	0.0143108	0.00555098	-0.00060342
Tl	0.011	0.0585012	0.0369731	0.0258375	0.0249788	0.0118115	0.00984787
Br	0.006	0.0595808	0.00630065	-0.0271957	0.0238972	0.000918756	-0.0144099
Cl	0.011	0.0578786	0.0116918	-0.0212013	0.0233952	0.00298801	-0.0120533
Te	0.002	0.0191451	-0.0256359	-0.0521582	0.00682034	-0.0126441	-0.0252118
Zn	0.075	0.0151697	0.0122786	0.0113001	0.00627478	0.00484047	0.00334592
Na	0.22	0.0640073	0.0438587	0.042886	0.0323133	0.0171648	0.0155142
K	0.18	0.112428	0.105258	0.0999947	0.0475669	0.0431138	0.0392818
Rb	0.11	0.131431	0.100384	0.0763731	0.0548844	0.0405164	0.0267461
Mn	0.23	-0.00102399	-0.00477111	-0.00775045	-0.00134676	-0.00321449	-0.0056779
Li	0.45	0.0157662	0.0134068	0.0242712	0.006305	0.00455498	0.00794335
B	0.14	0.0128408	0.0107059	0.0132178	0.00460074	0.00317541	0.00299624
V	0.62	-0.00281582	-0.00429322	-0.00310439	-0.00228558	-0.00375034	-0.00421975
Cr	0.42	0.0015391	4.26035e-05	-0.00210039	-0.000302418	-0.00160558	-0.00354779
Ag	0.017	0.0513903	0.0548754	0.0583289	0.0222101	0.0236012	0.0238823
Cd	0.024	0.0502852	0.047234	0.0465059	0.0215672	0.0201273	0.0188367
Pd	0.003	0.022148	0.0251291	0.0283365	0.00921559	0.0104818	0.0105638
Co	0.089	0.000598347	-0.00142412	-0.00258107	-0.000385274	-0.00118535	-0.00279888
Mo	0.024	0.0128145	0.0141053	0.0129096	0.00431245	0.00421992	0.0028996
Au	0.003	0.0377142	0.0406964	0.0444469	0.0164451	0.0175127	0.0177455
Ru	0.003	0.00606592	0.00923306	0.0109258	0.00165625	0.00274146	0.00237677
Rh	0.003	0.00812909	0.01122	0.0139375	0.0027525	0.0040108	0.00400226
Re	0.003	0.00567472	0.0105292	0.0130412	0.00138929	0.00292369	0.00287761
Ir	0.003	0.00148414	0.00740184	0.0125553	-0.000120314	0.00232958	0.00325299
Os	0.003	0.00409359	0.01048	0.0150536	0.000830778	0.00324851	0.0039892
Pt	0.003	0.00907869	0.0136257	0.0183242	0.00345019	0.00539321	0.00603638
Hg	0.014	0.0528546	0.046432	0.0448092	0.0229807	0.0202393	0.0182916
Cs	0.047	0.126236	0.0553402	0.0106341	0.0519291	0.0219321	0.00217077

## Sheet: FigureS3
Elements	Silicate Earth (normalized to CI and Mg)	ΔH-TΔSconf (eV/atom)
		20 GPa	150 GPa	300 GPa
F	0.17	0.01034	0.00865	0.00417
S	0.002	-0.00965	-0.0365	-0.05366
Si	0.83	-0.0207	-0.03493	-0.04579
Al	1.16	-0.01219	-0.02701	-0.04031
P	0.035	-0.0184	-0.0399	-0.05396
Ge	0.015	-0.01289	-0.03367	-0.05233
Ga	0.18	-0.00983	-0.0257	-0.03901
Sn	0.033	0.000594304	-0.02034	-0.03693
Pb	0.026	0.01597	-0.00935	-0.0221
As	0.011	-0.01199	-0.03571	-0.0535
Sb	0.017	-0.00347	-0.02601	-0.04431
Bi	0.01	0.01447	-0.00975	-0.02854
Se	0.002	-0.00514	-0.03178	-0.05226
In	0.058	0.00644	-0.01018	-0.0242
Tl	0.011	0.01711	-0.00392	-0.01375
Br	0.006	0.01603	-0.01481	-0.03801
Cl	0.011	0.01553	-0.01274	-0.03565
Te	0.002	-0.00105	-0.02837	-0.04881
Zn	0.075	-0.0016	-0.01089	-0.02025
Na	0.22	0.02444	0.00143	-0.00809
K	0.18	0.0397	0.02738	0.01568
Rb	0.11	0.04701	0.02479	0.00315
Mn	0.23	-0.00922	-0.01894	-0.02928
Li	0.45	-0.00157	-0.01118	-0.01566
B	0.14	-0.00327	-0.01255	-0.0206
V	0.62	-0.01016	-0.01948	-0.02782
Cr	0.42	-0.00817	-0.01734	-0.02715
Ag	0.017	0.01434	0.00787	0.000282315
Cd	0.024	0.0137	0.0044	-0.00476
Pd	0.003	0.00135	-0.00525	-0.01304
Co	0.089	-0.00826	-0.01692	-0.0264
Mo	0.024	-0.00356	-0.01151	-0.0207
Au	0.003	0.00858	0.00178	-0.00585
Ru	0.003	-0.00621	-0.01299	-0.02122
Rh	0.003	-0.00512	-0.01172	-0.0196
Re	0.003	-0.00648	-0.01281	-0.02072
Ir	0.003	-0.00799	-0.0134	-0.02035
Os	0.003	-0.00704	-0.01248	-0.01961
Pt	0.003	-0.00442	-0.01034	-0.01756
Hg	0.014	0.01511	0.00451	-0.00531
Cs	0.047	0.04406	0.0062	-0.02143

## Sheet: FigureS4
Impurity Elements	Vp (km/s)
Fe	12.5124
P	12.5173
S	12.5047
As	12.4793
Ge	12.4776
Se	12.4778
Te	12.44
Si	12.5142
Sb	12.4387
Ga	12.477
Br	12.4672
Sn	12.4331
Cl	12.4788
Bi	12.3585

## Sheet: FigureS5
Impurity Elements	Vφ (km/s)
Fe	10.0382
P	10.0579
S	10.0542
As	10.0323
Ge	10.0326
Se	10.0319
Te	10.0096
Si	10.055
Sb	10.0104
Ga	10.0355
Br	10.0273
Sn	10.0087
Cl	10.044
Bi	9.95625

[truncated: 11 more sheets: FigureS6, FigureS7, FigureS9, FigureS10a, FigureS10b, FigureS10c, FigureS10d, FigureS11a, FigureS11b, FigureS11c, FigureS11d]
